# Supplementary material for: Exercise Training Combined with Calanus Oil Supplementation Improves the Central Cardiodynamic Function in Older Women
Source: Nutrients. 2021 Dec 29;14(1):149. doi: 10.3390/nu14010149 (PMC8747381; doi:10.3390/nu14010149)
Supplement: Supplementary file 1 [file nutrients-14-00149-s001.zip]

Archive with 1 entries (1 files):
- nutrients-1444399-supplementary.xlsx
