# Supplementary material for: Exercise Training Combined with Calanus Oil Supplementation Improves the Central Cardiodynamic Function in Older Women
Source: Nutrients. 2021 Dec 29;14(1):149. doi: 10.3390/nu14010149 (PMC8747381; doi:10.3390/nu14010149)
Supplement: Supplementary file 1 [file nutrients-14-00149-s001.zip › nutrients-1444399-supplementary.xlsx]

## Sheet: Suppl Table 1
Fatty acid	Relative change (%) Placebo		Relative change (%) Calanus
	mean	SEM	mean	SEM	p-value	q-value
FA 14:0	-11.8951	7.57564	-4.50349	6.02387	0.568015	0.748288
FA 16:0	-10.7857	8.1298	-6.70267	5.69062	0.687466	0.794024
FA 16:1	-6.14921	9.55967	-6.93604	6.84212	0.918069	0.926746
FA 18:0	-5.56101	7.90374	0.0986501	6.72991	0.633195	0.767015
FA 18:1	-2.43219	10.5569	-6.85616	5.00754	0.888441	0.921178
FA 18:2	-11.7796	8.854	-8.55369	6.00994	0.606747	0.762076
FA 18:3	-16.6242	8.47004	-9.85187	7.95935	0.646596	0.775681
FA 18:4	-18.6071	6.17611	18.1116	11.0871	0.019863	0.112101
FA 20:0	7.01083	8.65348	10.1735	10.5035	0.800631	0.872003
FA 20:1	2.55823	12.1646	-0.856145	5.23363	0.771847	0.853759
FA 20:4	-4.48566	7.24527	-6.36543	5.00421	0.606747	0.762076
FA 20:5	-16.4906	6.02069	21.9556	8.21949	0.00053	0.014981
FA 22:6	-7.39349	6.98036	22.2693	7.31296	0.012887	0.078055
FA 24:1	-2.46858	5.09456	5.4317	4.08029	0.363191	0.617736
Supplemental Table 1:
Relative changes in free fatty acids in Placebo and Calanus group, data are presented as mean ± SEM, p-value, q-value - Multiple Mann-Whitney test

## Sheet: Suppl Table 2
		Relative change (%) Placebo		Relative change (%) Calanus
Metabolite	Major component	mean	SEM	mean	SEM	p-value	q-value
PE 42:8e	PE 20:2e/22:6	56.3463	31.3813	345.645	51.3813	1.3e-05	0.006386
CE 20:5	CE 20:5	-12.6829	11.6523	81.3658	29.9114	0.000118	0.011342
TAG 60:12	TAG 16:0-22:6-22:6	22.0843	19.156	313.822	94.2583	0.000118	0.011342
PC 44:7e	not defined	2.79685	7.30562	48.6971	8.55153	0.000129	0.011342
TAG 54:7	TAG 16:0-16:1-22:6	0.785234	8.97555	75.7753	18.5701	0.000154	0.011342
TAG 60:11	TAG 18:1-20:4-22:6	-4.89896	7.93217	70.7053	16.4975	0.000154	0.011342
PI 40:6	PI 40:6; PI 18:0-22:6	0.152355	6.94911	44.109	8.86424	0.000183	0.011342
TAG 60:12	TAG 18:2-20:4-22:6	-3.55226	10.4869	95.7183	29.85	0.000183	0.011342
SM d44:2	not defined	-1.76957	6.40869	43.7326	9.39799	0.000217	0.011952
PC 36:5e	not defined	-9.561	9.3562	54.8801	14.3793	0.000256	0.012512
PC 36:6e	not defined	-9.16276	8.97196	52.0992	13.6874	0.000302	0.012512
TAG 54:8	TAG 14:0-18:2-22:6	-5.26867	7.92088	69.9257	16.5776	0.000302	0.012512
PE 40:6	PE 18:0-22:6	0.893676	5.12088	37.6069	8.12167	0.000356	0.012626
TAG 58:11	TAG 18:2-20:4-20:5	-17.3933	7.68349	58.58	20.0634	0.000356	0.012626
PE 36:6e	PE 16:1e/20:5	-14.0865	9.35515	57.1462	18.2464	0.000418	0.013843
PC 38:6e	not defined	-4.99207	9.84814	58.8089	14.845	0.00049	0.014981
FA 20:5	FA 20:5	-16.4906	6.02069	21.9556	8.21949	0.00053	0.014981
PC 38:6	PC 16:0-22:6	-1.66607	5.58904	24.2488	5.68988	0.000573	0.014981
TAG 52:7	TAG 14:0-16:1-22:6	7.39714	15.9156	114.981	35.2019	0.000573	0.014981
PC 40:6	PC 18:0-22:6	2.53809	6.75117	41.5136	9.34325	0.000619	0.015379
TAG 54:7	TAG 16:0-18:2-20:5	-10.8736	8.26657	47.3802	14.5837	0.000779	0.016054
TAG 56:8	TAG 16:0-18:2-22:6	2.02659	8.58143	55.7482	10.6038	0.000779	0.016054
CE 22:6	CE 22:6	5.29677	9.17729	46.84	10.1179	0.00084	0.016054
TAG 52:6	TAG 14:0-16:0-22:6	8.19224	16.5262	117.923	40.0333	0.00084	0.016054
ACar 13:1	ACar 13:1	15.9403	9.27766	75.692	14.2226	0.000905	0.016054
PC 36:6	not defined	-3.65778	6.6201	36.7117	9.57845	0.000905	0.016054
PC 44:6e	not defined	-11.8417	7.20555	38.9672	12.4603	0.000905	0.016054
TAG 56:9	TAG 16:1-18:2-22:6	-6.59392	7.43241	47.6852	13.4779	0.000905	0.016054
PI 38:6	PI 16:0-22:6	3.67396	9.20318	45.5212	9.89453	0.000975	0.01614
TAG 54:6	TAG 16:0-16:0-22:6	-1.62628	10.2978	67.7278	19.4681	0.000975	0.01614
Supplemental Table 2:
30 most significantly changed plasma lipids in Calaus compared to Placebo group, data are presented as mean ± SEM, p-value, q-value - Multiple Mann-Whitney test
